# Supplementary material for: Feasibility of mapping cross-country population coronavirus disease 2019 metrics in a federated design: learnings from a HealthData@EU Pilot use case
Source: Eur J Public Health. 2025 Sep 10;35(Suppl 3):iii11–7. doi: 10.1093/eurpub/ckaf017 (PMC12420901; doi:10.1093/eurpub/ckaf017)
Supplement: ckaf017_Supplementary_Data [file ckaf017_supplementary_data.zip]

Archive with 11 entries (10 files):
- ckaf017_Supplementary_Data/
- ckaf017_Supplementary_Data/ejph-2024-11-om-0786-File006.tif
- ckaf017_Supplementary_Data/ejph-2024-11-om-0786-File007.tiff
- ckaf017_Supplementary_Data/ejph-2024-11-om-0786-File008.tiff
- ckaf017_Supplementary_Data/ejph-2024-11-om-0786-File009.tiff
- ckaf017_Supplementary_Data/ejph-2024-11-om-0786-File010.xlsx
- ckaf017_Supplementary_Data/ejph-2024-11-om-0786-File011.xlsx
- ckaf017_Supplementary_Data/ejph-2024-11-om-0786-File012.xlsx
- ckaf017_Supplementary_Data/ejph-2024-11-om-0786-File013.xlsx
- ckaf017_Supplementary_Data/ejph-2024-11-om-0786-File014.xlsx
- ckaf017_Supplementary_Data/ejph-2024-11-om-0786-File015.xlsx
