# Supplementary material for: Feasibility of mapping cross-country population coronavirus disease 2019 metrics in a federated design: learnings from a HealthData@EU Pilot use case
Source: Eur J Public Health. 2025 Sep 10;35(Suppl 3):iii11–7. doi: 10.1093/eurpub/ckaf017 (PMC12420901; doi:10.1093/eurpub/ckaf017)
Supplement: ckaf017_Supplementary_Data [file ckaf017_supplementary_data.zip › ckaf017_Supplementary_Data/ejph-2024-11-om-0786-File010.xlsx]

## Sheet: Sheet1
Country	Data Sources	Missing data
Belgium	Sciensano (HealthData) : Vaccinnet+ COVID-19 Health Data databases COVID-19 Clinic Health data databases STATBEL.	None
Croatia	Croatian Institute of Public Health: eVaccination database PCR tests database Causes of Death Registry Hospital Discharge Database	Socio-economic data.
Denmark	Statistics Denmark Data delivered via Danish Health Data Authority from: The Danish Microbiology Database The Danish Vaccination Registry	None
France	Caisse nationale de l’Assurance Maladie (CNAM): SNDS (Système national des Données de Santé) SIDEP (Covid test database) SI-VAC (Covid vaccine database)	All data
Finland	Finnish Institute for Health and Welfare (THL) Statistics Finland Findata FinRegistry	All data
