# Supplementary material for: Feasibility of mapping cross-country population coronavirus disease 2019 metrics in a federated design: learnings from a HealthData@EU Pilot use case
Source: Eur J Public Health. 2025 Sep 10;35(Suppl 3):iii11–7. doi: 10.1093/eurpub/ckaf017 (PMC12420901; doi:10.1093/eurpub/ckaf017)
Supplement: ckaf017_Supplementary_Data [file ckaf017_supplementary_data.zip › ckaf017_Supplementary_Data/ejph-2024-11-om-0786-File011.xlsx]

## Sheet: Sheet2
Variable	Value	Description	Mapping process
Education Level	'Low'	Early childhood education (‘less than primary’ for educational attainment)	ISCED 2011: levels 0-2, ISCED 1997: levels 0-2
		Primary education
		Lower secondary education
	'Middle'	Upper secondary education	ISCED 2011: levels 3-4, ISCED 1997: levels 3-4
		Post-secondary non tertiary education
	'High'	Short-cycle tertiary education	ISCED 2021: levels 5-8, ISCED 1997: levels 5-6
		Bachelors degree or equivalent tertiary education level
		Masters degree or equivalent tertiary education level
		Doctoral degree or equivalent tertiary education level
	'NA'	no information available
Income Category	'High'	High income	EU-SILC Deciles 8 to 10
	'Middle'	Middle income	EU-SILC Deciles 5 to 7
	'Low'	Low income	EU-SILC Deciles 1 to 4
	'NA'	no information available
Migration Backgroung	'NATIVE'	Native	UN recommendations - Person born in the national country with both parents who was born also in the national country
	'EU'	First generation EU migrant	UN recommendations -Person born abroad (EU country) with at least one parent who was born abroad.
	'NON-EU'	First generation non-EU migrant	UN recommendations - Person born abroad (Non-EU country) with at least one parent who was born abroad.
	'PAR'	Second generation migrant	UN recommendations - Person born in the country of the study who has at least one parent who was born abroad.
	'NA'	no information available
Household Type	'ALONE'	One person	ILO - only one member who is listed as the “household head” under the household relationship variable.
	'COUPLE'	Couple without children	ILO -Two members: One member is listed as the “household head” and the other is listed as the “spouse of head”, or other indicator of union with the head, under the household relationship variable.
	'COUPLE_CHILD'	Couple with children	ILO - Three or more members. One member is listed as the “household head”, one member is listed as the “spouse of head” and at least one member is listed as a “child of head”. In these households, a child is only defined by their relationship to the head of household (i.e. being a child here is regardless of age). There can also be multiple children. These households necessarily have a household …
	'LONE'	Lone parent	ILO - Two or more members. One member is listed as the “household head” and at least one member is listed as a “child of head”. In these households a child is only defined by their relationship to the head of household (i.e. being a child here is regardless of age). There can also be multiple children. These households always only have a head of household and the children of the head.
	'EXTENDED'	Extended family	ILO - Two or more members. One member is listed as the “household head” and at least one member is listed as a relative of the household head other than “spouse of head” or “child of head”. These households may contain heads, spouses, children of the head, and any other familial relative. However, they must not include any extra-familial members.
	'OTHER'	Other types of households	ILO - Other types of households (e.g. prison, nursing home...)
	'NA'	no information available
