# Supplementary material for: Feasibility of mapping cross-country population coronavirus disease 2019 metrics in a federated design: learnings from a HealthData@EU Pilot use case
Source: Eur J Public Health. 2025 Sep 10;35(Suppl 3):iii11–7. doi: 10.1093/eurpub/ckaf017 (PMC12420901; doi:10.1093/eurpub/ckaf017)
Supplement: ckaf017_Supplementary_Data [file ckaf017_supplementary_data.zip › ckaf017_Supplementary_Data/ejph-2024-11-om-0786-File012.xlsx]

## Sheet: Sheet1
	Denmark	Belgium	Croatia
Study Cohort	4480900	8791300	2774900
Cohort Coverage (%)	75.5	71.67	75.2
Mean (± SD) ; Median Age (IQR)	49.49 (± 18.69) ; 49 (33-64)	49.51 (± 18.79) ; 49 (34-64)	49.77 (± 17.76) ; 50 (35-64)
Tested (PCR) Individuals	4078273	6563821	1623788
Mean (± SD) ; Median PCR Tests (IQR)	11.17 (± 11.77); 7 (3-15)	3.09 (± 2.75) ; 2 (1-4)	1.89 (± 1.85) ; 1 (1-2)
Individuals Tested (%)	91.01	74.66	58.51
Individuals with Covid-19 Infection (Positive PCR)	2247882	2632937	868222
Mean (± SD) ; Median Positive PCR Tests (IQR)	0.5 (± 0.5); 1 (0-1)	1.16 (± 0.49) ; 1 (1-1)	1.11 (± 0.36) ;
Individuals with Covid-19 infection (%)	50.17	29.95	31.87
Individuals vaccinated (≥ 1 dose)	4168112	8067570	2098983
Mean (± SD) ; Median Vaccine Doses (IQR)	3.57 (± 1.03); 3 (3-4)	3.34 (± 0.85) ; 3 (3-4)	2.34 (± 0.70) ; 2 (2-3)
Individuals Fully Vaccinated	3619365	6806751	851569
Covid-19 Vaccination percentage (%)	80.77	77.43	30.69
COVID-19 Hospitalised	25715	37671	25441
Covid-19 Hospitalisation percentage (%)	0.574	0.429	0.917
Vaccinated Hospitalised	19835	27929	3794
Vaccinated Hosp. percentage (%)	0.443	0.318	0.137
