# Supplementary material for: Feasibility of mapping cross-country population coronavirus disease 2019 metrics in a federated design: learnings from a HealthData@EU Pilot use case
Source: Eur J Public Health. 2025 Sep 10;35(Suppl 3):iii11–7. doi: 10.1093/eurpub/ckaf017 (PMC12420901; doi:10.1093/eurpub/ckaf017)
Supplement: ckaf017_Supplementary_Data [file ckaf017_supplementary_data.zip › ckaf017_Supplementary_Data/ejph-2024-11-om-0786-File013.xlsx]

## Sheet: Sheet1
Danemark	n	Tested	Tested Positive	Vaccinated (1+ Dose)	Fully Vaccinated	Vaccination Rate (%)	COVID-19 Hospitalised	Hospitalisation Rate (%)	Vaccinated Hospitalised	Vaccinated Hosp. Rate (%)	Avg Age (± SD)	Median Age (IQR)	Avg Tests (± SD)	Median Tests (IQR)	Avg Doses (± SD)	Median Doses (IQR)	Avg Positive Tests (± SD)	Median Positive Tests (IQR)
Entire Cohort	4480900	4078273	2247882	4168112	3619365	80.77	25715	0.574	19835	0.443	49.49 (± 18.69)	49 (33-64)	11.17 (± 11.77)	7 (3-15)	3.57 (± 1.03)	3 (3-4)	0.5 (± 0.5)	1 (0-1)
Age: 18-25	500553	485207	297798	439800	324157	64.76	869	0.174	346	0.069	21.59 (± 2.06)	22 (20-23)	10.46 (± 9.9)	8 (4-14)	2.74 (± 0.55)	3 (2-3)	0.59 (± 0.49)	1 (0-1)
Age: 65-75	606016	499637	201001	596673	586467	96.77	5277	0.871	4725	0.78	70 (± 2.95)	70 (67-73)	6.79 (± 7.66)	4 (2-9)	4.65 (± 0.69)	5 (5-5)	0.33 (± 0.47)	0 (0-1)
Age: 75-85	369507	276089	93801	365295	360986	97.69	6241	1.689	5717	1.547	79.09 (± 2.82)	79 (77-81)	4.92 (± 5.61)	3 (2-6)	4.68 (± 0.63)	5 (5-5)	0.25 (± 0.44)	0 (0-1)
Age: 35-45	664840	642213	426439	601973	481740	72.46	1826	0.275	933	0.14	40.13 (± 2.94)	40 (38-43)	13.74 (± 12.89)	10 (5-19)	2.88 (± 0.6)	3 (3-3)	0.64 (± 0.48)	1 (0-1)
Age: 25-35	744891	721118	454566	635824	432886	58.11	2414	0.324	899	0.121	29.86 (± 2.9)	30 (27-32)	11.54 (± 11.19)	8 (4-15)	2.7 (± 0.64)	3 (2-3)	0.61 (± 0.49)	1 (0-1)
Age: 45-55	779651	735756	426785	738086	673906	86.44	2671	0.343	1825	0.234	50.08 (± 2.95)	50 (48-53)	13.63 (± 13.37)	9 (4-19)	3.44 (± 0.75)	3 (3-4)	0.55 (± 0.5)	1 (0-1)
Age: 85-95	83994	56862	19246	82786	81635	97.19	2472	2.943	2259	2.689	88.38 (± 2.57)	88 (86-90)	5.92 (± 7.39)	3 (1-7)	4.57 (± 0.68)	5 (4-5)	0.23 (± 0.42)	0 (0-0)
Age: 55-65	726555	657887	326790	703001	672945	92.62	3782	0.521	2994	0.412	59.78 (± 2.93)	60 (57-62)	12.42 (± 13.25)	8 (3-17)	4 (± 0.81)	4 (4-5)	0.45 (± 0.5)	0 (0-1)
Male	2198718	1984227	1056851	2037322	1747815	79.49	13300	0.605	10703	0.487	48.74 (± 18.34)	49 (33-63)	9.63 (± 10.27)	6 (3-13)	3.52 (± 1.03)	3 (3-4)	0.48 (± 0.5)	0 (0-1)
Female	2282099	2094046	1191031	2130790	1871483	82.01	12415	0.544	9132	0.4	50.2 (± 18.99)	50 (34-65)	12.63 (± 12.86)	8 (4-17)	3.63 (± 1.02)	3 (3-5)	0.52 (± 0.5)	1 (0-1)
Education: Low	1017406	872906	427660	918112	773312	76.01	9129	0.897	6882	0.676	51.51 (± 22.07)	54 (30-70)	8.25 (± 9.46)	5 (2-10)	3.66 (± 1.11)	4 (3-5)	0.42 (± 0.49)	0 (0-1)
Education: High	1532782	1446832	848403	1454730	1287103	83.97	5866	0.383	4541	0.296	48.09 (± 15.99)	46 (34-60)	12.73 (± 12.24)	9 (4-17)	3.52 (± 0.97)	3 (3-4)	0.55 (± 0.5)	1 (0-1)
Education: Middle	1867990	1704476	947089	1740347	1514385	81.07	9981	0.534	7920	0.424	49.39 (± 18.59)	50 (33-64)	11.46 (± 12.21)	7 (3-15)	3.58 (± 1.02)	3 (3-4)	0.51 (± 0.5)	1 (0-1)
Income: Low	1719848	1494018	726738	1552780	1297746	75.46	13813	0.803	10336	0.601	48.64 (± 22.91)	48 (25-70)	8.02 (± 8.78)	5 (2-10)	3.6 (± 1.12)	3 (3-5)	0.42 (± 0.49)	0 (0-1)
Income: Middle	1368839	1258150	725619	1271451	1095392	80.02	7603	0.555	5966	0.436	50.2 (± 17.55)	50 (34-64)	12.33 (± 13.09)	8 (3-17)	3.58 (± 1.04)	3 (3-5)	0.53 (± 0.5)	1 (0-1)
Income: High	1391756	1326065	795512	1343517	1225890	88.08	4299	0.309	3533	0.254	49.84 (± 13.07)	49 (40-58)	13.61 (± 12.58)	10 (5-19)	3.54 (± 0.89)	3 (3-4)	0.57 (± 0.49)	1 (0-1)
Migration: PAR	90773	88237	58534	59612	32338	35.63	527	0.581	123	0.136	29.94 (± 11.2)	27 (22-34)	10.06 (± 10.1)	7 (4-13)	2.62 (± 0.8)	3 (2-3)	0.64 (± 0.48)	1 (0-1)
Migration: NATIVE	3870309	3505984	1934002	3681300	3288622	84.97	21652	0.559	18048	0.466	50.69 (± 18.86)	51 (34-66)	11.51 (± 11.99)	7 (3-16)	3.66 (± 1.01)	4 (3-5)	0.5 (± 0.5)	0 (0-1)
Migration: NON-EU	353461	329973	176692	301242	206559	58.44	2880	0.815	1336	0.378	44.79 (± 14.73)	43 (33-55)	8.85 (± 10.06)	6 (3-11)	2.96 (± 0.93)	3 (2-3)	0.5 (± 0.5)	0 (0-1)
Migration: EU	166274	154079	78654	125958	91779	55.2	656	0.395	328	0.197	42.15 (± 16.17)	38 (30-52)	9.01 (± 10.15)	6 (3-11)	3.05 (± 1)	3 (2-4)	0.47 (± 0.5)	0 (0-1)
Household: LONE	225510	218678	140333	194189	149464	66.28	747	0.331	326	0.145	39.15 (± 12.18)	42 (30-48)	12.79 (± 12.49)	9 (4-17)	2.99 (± 0.76)	3 (3-3)	0.62 (± 0.48)	1 (0-1)
Household: COUPLE	1562335	1392203	703927	1508254	1415944	90.63	10261	0.657	8944	0.572	58.02 (± 17.44)	62 (51-71)	10.37 (± 11.51)	6 (3-14)	4.06 (± 0.97)	4 (3-5)	0.45 (± 0.5)	0 (0-1)
Household: COUPLE_CHILD	1281159	1253635	855032	1180765	953059	74.39	3567	0.278	1901	0.148	39.77 (± 10.52)	40 (33-48)	13.66 (± 12.42)	10 (5-19)	3.02 (± 0.72)	3 (3-3)	0.67 (± 0.47)	1 (0-1)
Household: ALONE	1411410	1213642	548572	1284551	1100587	77.98	11140	0.789	8664	0.614	50.51 (± 21.52)	52 (29-69)	9.22 (± 10.72)	5 (2-12)	3.59 (± 1.07)	3 (3-5)	0.39 (± 0.49)	0 (0-1)
Residence: Hovedstaden	1406154	1304668	718450	1293227	1099029	78.16	8811	0.627	6486	0.461	47.6 (± 18.44)	46 (31-62)	11.17 (± 11.55)	7 (4-15)	3.47 (± 1.02)	3 (3-4)	0.51 (± 0.5)	1 (0-1)
Residence: Sjælland	637661	568757	301287	590774	518684	81.34	4433	0.695	3467	0.544	52 (± 18.38)	53 (37-67)	11.16 (± 12.24)	7 (3-15)	3.67 (± 1.03)	4 (3-5)	0.47 (± 0.5)	0 (0-1)
Residence: Midtjylland	1011114	914089	514694	950867	836277	82.71	4686	0.463	3722	0.368	49.09 (± 18.82)	49 (32-64)	10.47 (± 10.74)	7 (3-14)	3.59 (± 1.02)	3 (3-5)	0.51 (± 0.5)	1 (0-1)
Residence: Syddanmark	934209	844688	458552	872711	763806	81.76	5086	0.544	4002	0.428	50.81 (± 18.78)	51 (35-66)	11.98 (± 12.94)	7 (3-16)	3.63 (± 1.03)	3 (3-5)	0.49 (± 0.5)	0 (0-1)
Residence: Nordjylland	455134	411864	234785	427859	373882	82.15	2555	0.561	2078	0.457	50.35 (± 19.02)	51 (34-66)	10.87 (± 11.17)	7 (3-15)	3.61 (± 1.03)	3 (3-5)	0.52 (± 0.5)	1 (0-1)
