# Supplementary material for: Feasibility of mapping cross-country population coronavirus disease 2019 metrics in a federated design: learnings from a HealthData@EU Pilot use case
Source: Eur J Public Health. 2025 Sep 10;35(Suppl 3):iii11–7. doi: 10.1093/eurpub/ckaf017 (PMC12420901; doi:10.1093/eurpub/ckaf017)
Supplement: ckaf017_Supplementary_Data [file ckaf017_supplementary_data.zip › ckaf017_Supplementary_Data/ejph-2024-11-om-0786-File014.xlsx]

## Sheet: Sheet1
Belgium	n	Tested	Tested Positive	Vaccinated (1+ Dose)	Fully Vaccinated	Vaccination Rate (%)	COVID-19 Hospitalised	Hospitalisation Rate (%)	Vaccinated Hospitalised	Vaccinated Hosp. Rate (%)	Avg Age (± SD)	Median Age (IQR)	Avg Tests (± SD)	Median Tests (IQR)	Avg Doses (± SD)	Median Doses (IQR)	Avg Positive Tests (± SD)	Median Positive Tests (IQR)
Entire Cohort	8791300	6563821	2632937	8067570	6806751	77.43	37671	0.429	27929	0.318	49.51 (± 18.79)	49 (34-64)	3.09 (± 2.75)	2 (1-4)	3.34 (± 0.85)	3 (3-4)	1.16 (± 0.49)	1 (1-1)
Age: 18-25	888439	73927	293846	765894	537969	60.55	829	0.093	310	0.035	21.05 (± 2.00)	21 (19-23)	3.08 (± 2.41)	2 (1-4)	2.80 (± 0.73)	3 (2-3)	1.14 (± 0.41)	1 (1-1)
Age: 25-35	1426477	1217234	558668	1214497	875471	61.37	2681	0.188	1091	0.076	29.58 (± 2.85)	30 (27-32)	3.37 (± 2.71)	3 (2-4)	2.92 (± 0.76)	3 (2-3)	1.15 (± 0.42)	1 (1-1)
Age: 35-45	1440792	1187452	558608	1272989	975512	67.71	2930	0.203	1366	0.095	39.52 (± 2.86)	40 (37-42)	3.17 (± 2.59)	3 (1-4)	3.02 (± 0.77)	3 (3-4)	1.13 (± 0.41)	1 (1-1)
Age: 45-55	1461521	1099679	460877	1353998	1148411	78.58	4248	0.291	2626	0.180	49.58 (± 2.85)	50 (47-52)	2.93 (± 2.61)	2 (1-4)	3.21 (± 0.79)	3 (3-4)	1.13 (± 0.42)	1 (1-1)
Age: 55-65	1478511	1000174	342998	1412503	1296367	87.68	5673	0.384	4145	0.280	59.38 (± 2.85)	59 (57-62)	2.79 (± 2.63)	2 (1-3)	3.54 (± 0.73)	4 (3-4)	1.14 (± 0.48)	1 (1-1)
Age: 65-75	1139907	683190	196595	1109815	1062701	93.23	7107	0.623	5736	0.503	69.27 (± 2.88)	69 (67-72)	2.69 (± 2.73)	2 (1-3)	3.76 (± 0.64)	4 (4-4)	1.19 (± 0.63)	1 (1-1)
Age: 75-85	673360	425723	137864	661402	641918	95.33	8266	1.228	7388	1.097	78.93 (± 2.91)	79 (76-81)	3.20 (± 3.33)	2 (1-4)	4.04 (± 0.75)	4 (4-5)	1.29 (± 0.75)	1 (1-1)
Age: 85-95	264455	195565	76940	259200	251610	95.14	5528	2.090	4910	1.857	88.18 (± 2.56)	88 (86-90)	4.27 (± 4.02)	3 (1-6)	4.24 (± 0.86)	4 (4-5)	1.39 (± 0.83)	1 (1-2)
Education: High	2296148	1773238	762052	2207341	2006507	87.39	5672	0.247	4598	0.200	49.63 (± 15.20)	48 (37-60)	3.20 (± 2.78)	2 (1-4)	3.49 (± 0.74)	4 (3-4)	1.14 (± 0.43)	1 (1-1)
Education: Low	2673680	1913831	700652	2500910	2118048	79.22	16646	0.623	13854	0.518	52.94 (± 23.06)	58 (28-72)	3.10 (± 2.83)	2 (1-4)	3.40 (± 0.90)	3 (3-4)	1.19 (± 0.56)	1 (1-1)
Education: Middle	2488522	1833673	754985	2346994	2040282	81.99	8168	0.328	6408	0.258	48.30 (± 16.88)	48 (33-61)	3.02 (± 2.64)	2 (1-4)	3.34 (± 0.80)	3 (3-4)	1.15 (± 0.46)	1 (1-1)
Male	4266952	3106173	1192421	3918551	3283162	76.94	18806	0.441	14500	0.340	48.64 (± 18.23)	48 (33-62)	2.92 (± 2.65)	2 (1-4)	3.31 (± 0.86)	3 (3-4)	1.15 (± 0.49)	1 (1-1)
Female	4524298	3457648	1440516	4149019	3523550	77.88	18865	0.417	13429	0.297	50.33 (± 19.27)	50 (34-65)	3.24 (± 2.82)	2 (1-4)	3.37 (± 0.85)	3 (3-4)	1.16 (± 0.48)	1 (1-1)
Household: ALONE	1570736	1088194	374376	1449358	1244620	79.24	9839	0.626	7719	0.491	57.35 (± 19.20)	59 (41-73)	3.22 (± 3.16)	2 (1-4)	3.44 (± 0.90)	4 (3-4)	1.20 (± 0.58)	1 (1-1)
Household: COUPLE	2415156	1636275	581577	2320946	2158176	89.36	13238	0.548	11367	0.471	60.23 (± 16.93)	64 (52-72)	2.87 (± 2.67)	2 (1-4)	3.68 (± 0.76)	4 (3-4)	1.16 (± 0.54)	1 (1-1)
Household: COUPLE_CHILD	3546458	2860291	1279382	3208735	2596675	73.22	9611	0.271	5714	0.161	40.96 (± 13.87)	41 (30-51)	3.09 (± 2.54)	2 (1-4)	3.14 (± 0.78)	3 (3-4)	1.14 (± 0.42)	1 (1-1)
Household: EXTENDED	194396	149176	57695	169938	131996	67.90	810	0.417	517	0.266	44.68 (± 18.83)	39 (29-59)	3.33 (± 2.88)	3 (1-4)	3.14 (± 0.89)	3 (3-4)	1.17 (± 0.51)	1 (1-1)
Household: LONE	855143	673561	281120	741774	552533	64.61	2857	0.334	1579	0.185	41.00 (± 17.19)	41 (25-53)	3.15 (± 2.65)	2 (1-4)	3.01 (± 0.84)	3 (2-4)	1.16 (± 0.46)	1 (1-1)
Household: OTHER	90031	78939	34954	86856	80012	88.87	1044	1.160	969	1.076	71.20 (± 21.77)	79 (58-88)	5.50 (± 4.48)	4 (2-7)	4.01 (± 0.93)	4 (4-5)	1.32 (± 0.74)	1 (1-1)
Income: High	2780216	2122478	890133	2663913	2420635	87.07	6732	0.242	5522	0.199	47.66 (± 15.83)	48 (34-60)	3.05 (± 2.64)	2 (1-4)	3.45 (± 0.73)	4 (3-4)	1.13 (± 0.43)	1 (1-1)
Income: Low	3081792	2261831	855496	2710569	2117299	68.70	18941	0.615	13266	0.430	51.99 (± 20.84)	51 (34-70)	3.14 (± 2.84)	2 (1-4)	3.25 (± 0.95)	3 (3-4)	1.19 (± 0.54)	1 (1-1)
Income: Middle	2587553	1917820	795556	2414312	2093149	80.89	10613	0.410	8291	0.320	49.53 (± 18.54)	49 (34-65)	3.02 (± 2.66)	2 (1-4)	3.37 (± 0.82)	3 (3-4)	1.15 (± 0.48)	1 (1-1)
Migration: EU	965101	736127	291429	811244	618480	64.08	4325	0.448	2354	0.244	48.05 (± 16.34)	47 (36-59)	3.09 (± 2.75)	2 (1-4)	3.05 (± 0.85)	3 (3-4)	1.16 (± 0.47)	1 (1-1)
Migration: NATIVE	6247614	4516650	1807008	5985344	5429091	86.90	27161	0.435	23155	0.371	52.52 (± 19.04)	53 (37-67)	3.03 (± 2.78)	2 (1-4)	3.51 (± 0.79)	4 (3-4)	1.15 (± 0.49)	1 (1-1)
Migration: NON-EU	1086049	906249	355777	863715	482289	44.41	5175	0.476	1920	0.177	41.42 (± 13.62)	40 (31-50)	3.35 (± 2.65)	3 (1-4)	2.65 (± 0.79)	3 (2-3)	1.18 (± 0.49)	1 (1-1)
Migration: PAR	490077	403089	178083	405143	275082	56.13	994	0.203	489	0.100	31.83 (± 14.00)	27 (22-36)	3.13 (± 2.47)	2 (1-4)	2.84 (± 0.77)	3 (2-3)	1.15 (± 0.43)	1 (1-1)
Residence: Antwerpen	1431763	1067265	426970	1348503	1188394	83.00	6754	0.472	5238	0.366	49.84 (± 18.87)	49 (34-64)	3.06 (± 2.60)	2 (1-4)	3.51 (± 0.84)	4 (3-4)	1.13 (± 0.42)	1 (1-1)
Residence: Brabant Wallon	308339	236285	96008	278772	225533	73.14	1433	0.465	995	0.323	49.99 (± 18.77)	50 (35-64)	3.07 (± 2.54)	2 (1-4)	3.17 (± 0.77)	3 (3-4)	1.16 (± 0.46)	1 (1-1)
Residence: Hainaut	988483	709010	283902	884364	674416	68.23	6336	0.641	4066	0.411	49.49 (± 18.89)	49 (34-64)	2.82 (± 2.44)	2 (1-4)	3.06 (± 0.78)	3 (3-4)	1.16 (± 0.48)	1 (1-1)
Residence: Liège	813717	569129	221303	716455	551864	67.82	1260	0.155	798	0.098	49.40 (± 18.72)	49 (34-64)	2.65 (± 2.35)	2 (1-3)	3.06 (± 0.78)	3 (3-4)	1.15 (± 0.47)	1 (1-1)
Residence: Limburg	695506	508906	213771	660788	599356	86.18	2465	0.354	2102	0.302	50.92 (± 18.55)	51 (36-65)	2.97 (± 2.64)	2 (1-4)	3.52 (± 0.83)	4 (3-4)	1.16 (± 0.50)	1 (1-1)
Residence: Luxembourg	212653	153823	68004	190325	153466	72.17	485	0.228	276	0.130	48.63 (± 18.59)	48 (33-63)	2.76 (± 2.36)	2 (1-4)	3.08 (± 0.73)	3 (3-4)	1.15 (± 0.46)	1 (1-1)
Residence: Namur	376513	264465	111924	341726	272222	72.30	1235	0.328	802	0.213	49.32 (± 18.64)	49 (34-64)	2.66 (± 2.15)	2 (1-3)	3.10 (± 0.77)	3 (3-4)	1.12 (± 0.39)	1 (1-1)
Residence: Oost-Vlaanderen	1202914	913121	372006	1152637	1045642	86.93	5428	0.451	4497	0.374	49.90 (± 18.94)	49 (34-64)	3.20 (± 2.82)	2 (1-4)	3.53 (± 0.81)	4 (3-4)	1.16 (± 0.49)	1 (1-1)
Residence: Vlaams-Brabant	891038	670980	263449	835743	752761	84.48	3447	0.387	2756	0.309	50.06 (± 18.51)	50 (35-64)	3.23 (± 2.93)	2 (1-4)	3.54 (± 0.84)	4 (3-4)	1.15 (± 0.59)	1 (1-1)
Residence: West-Vlaanderen	959477	729129	294889	922476	854682	89.08	5410	0.564	4742	0.494	51.94 (± 19.19)	53 (36-67)	3.35 (± 3.30)	2 (1-4)	3.60 (± 0.80)	4 (3-4)	1.19 (± 0.45)	1 (1-1)
Residence: Bruxelles-Capitale	798434	656502	258040	637432	428562	53.68	3230	0.405	1559	0.195	45.29 (± 17.93)	43 (30-57)	3.53 (± 2.90)	3 (2-5)	2.85 (± 0.88)	3 (2-3)	1.19 (± 0.50)	1 (1-1)
