# Supplementary material for: Feasibility of mapping cross-country population coronavirus disease 2019 metrics in a federated design: learnings from a HealthData@EU Pilot use case
Source: Eur J Public Health. 2025 Sep 10;35(Suppl 3):iii11–7. doi: 10.1093/eurpub/ckaf017 (PMC12420901; doi:10.1093/eurpub/ckaf017)
Supplement: ckaf017_Supplementary_Data [file ckaf017_supplementary_data.zip › ckaf017_Supplementary_Data/ejph-2024-11-om-0786-File015.xlsx]

## Sheet: Sheet1
Croatia	n	Tested	Tested Positive	Vaccinated (1+ Dose)	Fully Vaccinated	Vaccination Rate (%)	COVID-19 Hospitalised	Hospitalisation Rate (%)	Vaccinated Hospitalised	Vaccinated Hosp. Rate (%)	Avg Age (± SD)	Median Age (IQR)	Avg Tests (± SD)	Median Tests (IQR)	Avg Doses (± SD)	Median Doses (IQR)	Avg Positive Tests (± SD)	Median Positive Tests (IQR)
Entire Cohort	2774900	1623788	868222	2098983	851569	30.69	25441	0.917	3794	0.137	49.77 (± 17.76)	50 (35-64)	1.89 (± 1.85)	1 (1-2)	2.34 (± 0.70)	2 (2-3)	1.11 (± 0.36)	1 (1-1)
Age: 18-25	248969	171669	94334	147304	19632	7.89	709	0.285	14	0.006	21.21 (± 1.98)	21 (20-23)	1.79 (± 1.72)	1 (1-2)	1.95 (± 0.57)	2 (2-2)	1.10 (± 0.31)	1 (1-1)
Age: 25-35	408883	302780	175635	243087	42495	10.39	2245	0.549	60	0.015	29.63 (± 2.88)	30 (27-32)	1.98 (± 1.95)	1 (1-2)	2 (± 0.61)	2 (2-2)	1.12 (± 0.35)	1 (1-1)
Age: 35-45	482811	330091	200953	333486	82254	17.04	2369	0.491	155	0.032	39.53 (± 2.85)	40 (37-42)	1.95 (± 1.92)	1 (1-2)	2.11 (± 0.63)	2 (2-2)	1.12 (± 0.36)	1 (1-1)
Age: 45-55	472751	279385	159975	366334	125197	26.48	3213	0.68	271	0.057	49.54 (± 2.9)	50 (47-52)	1.87 (± 1.91)	1 (1-2)	2.24 (± 0.65)	2 (2-3)	1.10 (± 0.34)	1 (1-1)
Age: 55-65	500431	254542	127522	418552	200141	39.99	5632	1.125	730	0.146	59.52 (± 2.87)	60 (57-62)	1.84 (± 1.83)	1 (1-2)	2.44 (± 0.67)	2 (2-3)	1.09 (± 0.37)	1 (1-1)
Age: 65-75	420767	184787	75847	377049	242348	57.6	6073	1.443	1377	0.327	69.09 (± 2.82)	69 (67-71)	1.84 (± 1.72)	1 (1-2)	2.68 (± 0.66)	3 (2-3)	1.08 (± 0.44)	1 (1-1)
Age: 75-85	197509	82857	28297	176547	116695	59.08	4134	2.093	981	0.497	78.99 (± 2.73)	79 (77-81)	1.84 (± 1.61)	1 (1-2)	2.72 (± 0.68)	3 (2-3)	1.09 (± 0.41)	1 (1-1)
Age: 85-95	41924	17317	5543	35960	22417	53.47	1046	2.495	203	0.484	87.34 (± 2.23)	87 (86-89)	1.80 (± 1.57)	1 (1-2)	2.69 (± 0.73)	3 (2-3)	1.10 (± 0.39)	1 (1-1)
Female	1455426	872870	484379	1089409	445003	30.58	12715	0.874	1539	0.106	50.7 (± 18.11)	51 (36-65)	1.91 (± 1.85)	1 (1-2)	2.36 (± 0.67)	2 (2-3)	1.11 (± 0.37)	1 (1-1)
Male	1319441	750918	383843	1009574	406556	30.81	12726	0.964	2255	0.171	48.75 (± 17.31)	48 (35-62)	1.86 (± 1.85)	1 (1-2)	2.32 (± 0.73)	2 (2-3)	1.10 (± 0.35)	1 (1-1)
Education: High	-	-	-	-	-	-	-	-	-	-	-	-	-	-	-	-	-	-
Education: Low	-	-	-	-	-	-	-	-	-	-	-	-	-	-	-	-	-	-
Education: Middle	-	-	-	-	-	-	-	-	-	-	-	-	-	-	-	-	-	-
Income: High	-	-	-	-	-	-	-	-	-	-	-	-	-	-	-	-	-	-
Income: Middle	-	-	-	-	-	-	-	-	-	-	-	-	-	-	-	-	-	-
Income: Low	-	-	-	-	-	-	-	-	-	-	-	-	-	-	-	-	-	-
Migration: NATIVE	-	-	-	-	-	-	-	-	-	-	-	-	-	-	-	-	-	-
Migration: NON-EU	-	-	-	-	-	-	-	-	-	-	-	-	-	-	-	-	-	-
Migration: EU	-	-	-	-	-	-	-	-	-	-	-	-	-	-	-	-	-	-
Migration: PAR	-	-	-	-	-	-	-	-	-	-	-	-	-	-	-	-	-	-
Household: COUPLE	-	-	-	-	-	-	-	-	-	-	-	-	-	-	-	-	-	-
Household: COUPLE_CHILD	-	-	-	-	-	-	-	-	-	-	-	-	-	-	-	-	-	-
Household: EXTENDED	-	-	-	-	-	-	-	-	-	-	-	-	-	-	-	-	-	-
Household: LONE	-	-	-	-	-	-	-	-	-	-	-	-	-	-	-	-	-	-
Household: OTHER	-	-	-	-	-	-	-	-	-	-	-	-	-	-	-	-	-	-
Household: ALONE	-	-	-	-	-	-	-	-	-	-	-	-	-	-	-	-	-	-
Residence: Panonska Hrvatska	706488	364109	166624	558065	227510	32.2	5875	0.832	884	0.125	50.22 (± 17.72)	51 (36-64)	1.76 (±1.49)	1 (1-2)	2.33 (± 0.71)	2 (2-3)	1.08 (± 0.33)	1 (1-1)
Residence: Jadranska Hrvatska	925944	578847	329114	662561	254924	27.53	8934	0.965	1111	0.12	50.11 (± 17.94)	50 (35-64)	1.98 (±2.21)	1 (1-2)	2.31 (± 0.69)	2 (2-3)	1.12 (± 0.36)	1 (1-1)
Residence: Grad Zagreb	565932	353671	200215	433674	192096	33.94	5173	0.914	976	0.172	49.04 (± 17.75)	48 (35-63)	1.94 (±1.77)	1 (1-2)	2.39 (± 0.72)	2 (2-3)	1.11 (± 0.39)	1 (1-1)
Residence: Sjeverna Hrvatska	555306	313276	170451	435787	173444	31.23	5415	0.975	820	0.148	49.03 (± 17.53)	49 (35-63)	1.84 (±1.58)	1 (1-2)	2.34 (± 0.69)	2 (2-3)	1.10 (± 0.35)	1 (1-1)
